# Supplementary material for: Mental Health Problems and Associated Factors among High School Students in Shandong Province of China: A Cross-Sectional Study
Source: Int J Environ Res Public Health. 2022 Jul 11;19(14):8478. doi: 10.3390/ijerph19148478 (PMC9320481; doi:10.3390/ijerph19148478)
Supplement: Supplementary file 1 [file ijerph-19-08478-s001.zip]

Archive with 1 entries (1 files):
- ijerph-1750265-supplementary.pdf
